# Supplementary material for: Physiological and electrophysiological characteristics of continuously cropped Pinellia ternata and a novel electrical information-based monitoring approach for its cropping obstacles
Source: Front Plant Sci. 2025 Aug 4;16:1614478. doi: 10.3389/fpls.2025.1614478 (PMC12358450; doi:10.3389/fpls.2025.1614478)
Supplement: Supplementary file 1 [file Table1.xls]

## Sheet: growth
full seedling stage		Leaf area							Plant height							stem diameter
	CC 0	8.34	8.34	8.25	8.31	0.0519615		CC 0	6.23	6.07	5.91	6.07	0.16		CC 0	2.19	2.15	2.08	2.14	0.0556776
	CC 1	7.27	8.39	7.95	7.87	0.564269		CC 1	4.96	4.14	4.01	4.37	0.515073		CC 1	2.04	2.09	2.2	2.11	0.0818535
	CC 2	8.37	8.27	7.12	7.92	0.694622		CC 2	4.14	4.71	3.9	4.25	0.416053		CC 2	1.92	1.86	1.8	1.86	0.06
	CC 3	6.26	6.78	7.6	6.88	0.675574		CC 3	4.06	3.76	3.67	3.83	0.204206		CC 3	1.83	1.76	1.75	1.78	0.043589
	CC 4	6.95	7.23	6.01	6.73	0.639062		CC 4	3.49	3.48	3.74	3.57	0.147309		CC 4	1.62	1.54	1.43	1.53	0.0953939
vigorous growth stage		Leaf area							Plant height							stem diameter
	CC 0	14.97	15.17	15.25	15.13	0.144222		CC 0	7.64	7.59	7.96	7.73	0.200749		CC 0	2.63	2.65	2.55	2.61	0.052915
	CC 1	14.18	14.16	13.24	13.86	0.537029		CC 1	7.21	7.21	7.6	7.34	0.225167		CC 1	2.59	2.43	2.57	2.53	0.087178
	CC 2	12.05	11.38	10.35	11.26	0.856329		CC 2	6.14	6.02	5.99	6.05	0.0793725		CC 2	2.25	2.29	2.09	2.21	0.10583
	CC 3	9.16	9.56	9.3	9.34	0.202978		CC 3	5.43	5.49	5.43	5.45	0.034641		CC 3	1.98	2.1	1.83	1.97	0.135277
	CC 4	8.3	8.71	9.84	8.95	0.797559		CC 4	4.89	4.81	5.03	4.91	0.111355		CC 4	1.85	1.98	1.75	1.86	0.115326
inverted seedling stage		Leaf area							Plant height							stem diameter
	CC 0	14.97	15.27	15.24	15.16	0.165227		CC 0	8.19	8.09	7.93	8.07	0.131149		CC 0	2.85	2.83	2.66	2.78	0.104403
	CC 1	14.35	14.26	13.3	13.97	0.581979		CC 1	7.63	7.75	7	7.46	0.402865		CC 1	2.65	2.68	2.56	2.63	0.06245
	CC 2	12.54	13.36	12.65	12.85	0.445084		CC 2	6.76	6.51	6.17	6.48	0.296142		CC 2	2.36	2.41	2.25	2.34	0.0818535
	CC 3	9.19	10.43	9.96	9.86	0.626019		CC 3	5.88	5.95	5.33	5.72	0.339559		CC 3	2.13	2.09	1.99	2.07	0.072111
	CC 4	9.09	10.02	8.52	9.21	0.757166		CC 4	5.28	5.37	5.13	5.26	0.121244		CC 4	2.08	2.05	1.93	2.02	0.0793725
	emergence rate							sprout tumble rate
	CC 0	86.67	87.27	75.36	83.1	6.70975		CC 0	25.17	24.33	23.4	24.3	0.885381
	CC 1	69.23	68.17	58.5	65.3	5.91277	21.42	CC 1	34.23	35.17	34.1	34.5	0.583866	41.9753
	CC 2	60.17	61.75	68.58	63.5	4.46978	23.586	CC 2	35.15	36.75	36.4	36.1	0.84113	48.5597
	CC 3	61.23	60.17	55.3	58.9	3.16242	29.1215	CC 3	35.23	36.17	33.9	35.1	1.14057	44.4444
	CC 4	63.17	56.75	54.68	58.2	4.42684	29.9639	CC 4	38.13	36.75	39.72	38.2	1.48624	57.2016

## Sheet: Photosynthesis
										Pn (photosynthetic rate)							Ci (intercellular carbon dioxide concentration)
										(μmolCO2·m-2·s-1)							(μmolCO2·m-2·s-1)
			Chlorophyll (SPAD value)
			CC 0	47.76	48.07	49.34	48.39	0.837198		CC 0	14.19	14.12	13.81	14.04	0.202237		CC 0	289.39	289.56	257.9	278.95	18.23
			CC 1	45.32	45.05	43.58	44.65	0.936429	1.08376	CC 1	13.38	13.06	13.67	13.37	0.305123	1.05011	CC 1	265.32	217.45	290.12	257.63	36.9403	1.08275
			CC 2	45.26	44.74	44.34	44.78	0.461303	1.08062	CC 2	7.65	7.94	7.66	7.75	0.164621	1.81161	CC 2	152.55	158.76	108.84	140.05	27.2064	1.99179
			CC 3	40.42	41.48	39.12	40.34	1.18203	1.19955	CC 3	8.31	9.06	9.39	8.92	0.553444	1.57399	CC 3	155.36	177.47	126.8	153.21	25.4033	1.8207
			CC 4	40.32	39.16	37.88	39.12	1.22049	1.23696	CC 4	8.15	8.94	8.44	8.51	0.399625	1.64982	CC 4	149.54	168.76	117.66	145.32	25.8101	1.91956
			Gs (stomatal conductance)							Tr (transpiration rate)							WUE (water use efficiency)
			(mmol H2O·m-2·s-1)							(mmol H2O·m-2·s-1)							(umol·mmol-1
			CC 0	0.33	0.37	0.35	0.35	0.02		CC 0	4.28	4.36	4.05	4.23	0.160935		CC 0	3.31542	3.23853	3.40988	3.32128	0.0858222
			CC 1	0.28	0.29	0.21	0.26	0.043589	1.34615	CC 1	4.02	4.07	3.82	3.97	0.132288	1.06549	CC 1	3.32836	3.20885	3.57853	3.37191	0.188654
			CC 2	0.13	0.14	0.15	0.14	0.01	2.5	CC 2	2.89	2.98	2.59	2.82	0.204206	1.5	CC 2	2.64706	2.66443	2.95753	2.75634	0.174452
			CC 3	0.15	0.14	0.1	0.13	0.0264575	2.69231	CC 3	1.41	1.53	1.05	1.33	0.2498	3.18045	CC 3	5.89362	5.92157	8.94286	6.91935	1.75247
			CC 4	0.14	0.13	0.09	0.12	0.0264575	2.91667	CC 4	1.98	2.06	1.69	1.91	0.194679	2.21466	CC 4	4.11616	4.33981	4.99408	4.48335	0.456224

## Sheet: Leaf resistance
		Soluble sugar (%)							MDA (malondialdehyde)	umol/g						Pro (proline)	ug/ml
	CC 0	3.41	3.21	3.13	3.25	0.144222		CC 0	9.98	9.35	8.93	9.42	0.528488		CC 0	15.68	15.02	16.55	15.75	0.767398
	CC 1	6.12	6.77	5.65	6.18	0.562406	47.411	CC 1	11.15	10.07	10.13	10.45	0.60696	11.5789	CC 1	17.67	18.08	19.09	18.28	0.730821	13.8403
	CC 2	6.92	6.65	6.62	6.73	0.165227	51.7088	CC 2	13.05	12.06	11.31	12.14	0.872754	23.888	CC 2	29.16	28.02	31.41	29.53	1.72502	46.6644
	CC 3	7.66	7.95	7.25	7.62	0.35171	57.3491	CC 3	13.18	13.88	13.29	13.45	0.376431	31.3011	CC 3	33.54	33.03	35.34	33.97	1.21355	53.6356
	CC 4	8.95	8.75	8.58	8.76	0.185203	62.8995	CC 4	13.25	13.98	14.53	13.92	0.642106	33.6207	CC 4	33.16	32.05	31.36	32.19	0.90813	51.0718
	SOD (superoxide dismutase)								POD (peroxidase)							CAT (catalase)
	CC 0	319.65	289.59	324.48	311.24	18.9043		CC 0	1531.87	1456.34	1437.81	1475.34	49.8254		CC 0	307.68	316.88	350.95	325.17	22.7951
	CC 1	218.51	251.31	207.07	225.63	22.9633	27.5061	CC 1	1341.44	1368.53	1467.29	1392.42	66.239	3.15688	CC 1	318.88	327.92	283.53	310.11	23.4585	4.63142
	CC 2	182.45	176.52	161.08	173.35	11.032	44.3034	CC 2	1165.65	1137.33	1013.46	1105.48	80.9399	23.1136	CC 2	276.67	316.56	287.12	293.45	20.6846	9.7549
	CC 3	178.52	180.32	151.97	170.27	15.8738	45.293	CC 3	1001.78	1166.56	1021.59	1063.31	89.9641	26.0466	CC 3	278.43	269.86	232.19	260.16	24.5988	19.9926
	CC 4	162.41	148.52	179.36	163.43	15.4453	47.4907	CC 4	985.6	887.99	866.79	913.46	63.3679	36.4687	CC 4	273.63	269.56	231.8	258.33	23.0656	20.5554

## Sheet:  Quality and yield
		water								ash								extractum								butanedioic acid
	CC 0	10.09	10.37	9.93	10.13	10.13±0.22	0.222711		CC 0	3.72	3.67	3.8	3.73	3.73±0.07	0.0655744		CC 0	19.81	20.03	18.87	19.57	19.57±0.62	0.616117		CC 0	0.3898	0.3847	0.3913	0.3886	0.39±0.01	0.00345977
	CC 1	9.74	9.93	10.42	10.03	10.03±0.35	0.350856	0.987167	CC 1	3.52	3.31	3.43	3.42	3.42±0.11	0.105357	8.31099	CC 1	18.33	17.32	17.57	17.74	17.74±0.53	0.526023	9.35105	CC 1	0.2705	0.2665	0.2691	0.2687	0.27±0.00	0.00202978	31.1026
	CC 2	8.35	8.49	8.87	8.57	8.57±0.27	0.269072	15.3998	CC 4	3.08	3.19	3.03	3.1	3.10±0.08	0.0818535	16.8901	CC 4	17.24	17.56	16.38	17.06	17.06±0.61	0.610246	12.8258	CC 4	0.2479	0.2475	0.2531	0.2495	0.25±0.01	0.0031241	36.0256
	CC 3	9.99	9.73	10.04	9.92	9.92±0.17	0.166433	2.07305	CC 3	3.35	3.18	3.4	3.31	3.31±0.12	0.115326	11.2601	CC 3	16.48	18.13	16.45	17.02	17.02±0.96	0.961405	13.0301	CC 3	0.2421	0.2464	0.2588	0.2491	0.25±0.01	0.00867122	36.1282
	CC 4	9.82	9.89	10.32	10.01	10.01±0.27	0.27074	1.1846	CC 2	3.32	3.22	3.27	3.27	3.27±0.05	0.05	12.3324	CC 2	16.55	17.83	17.85	17.41	17.41±0.74	0.744849	11.0373	CC 2	0.2579	0.2578	0.2442	0.2533	0.25±0.01	0.00788099	35.0513
		total yield								seed yield							medicinal material yield
	CC 0	3690.38	3681.36	3639.22	3670.32	3670.32±27.31	27.3084		CC 0	821.23	805.64	791.97	806.28	806.28±14.64	14.6405		CC 0	2869.15	2875.72	2847.25	2864.04	2864.04±14.91	14.907
	CC 1	2832.33	2785.32	2768.52	2795.39	2795.39±33.08	33.0754	23.838	CC 1	626.64	667.32	667.53	653.83	653.83±23.55	23.5475	18.9078	CC 1	2205.69	2118	2100.99	2141.56	2141.56±56.19	56.1857	25.2259
	CC 4	1477.58	1564.22	1450.46	1497.42	1497.42±59.42	59.4185	59.2019	CC 4	348.85	367.88	329.4	348.71	348.71±19.24	19.2404	56.7508	CC 4	1128.73	1196.34	1121.06	1148.71	1148.71±41.43	41.4267	59.892
	CC 3	1784.27	1702.38	1720.24	1735.63	1735.63±43.06	43.0596	52.7118	CC 3	368.55	342.75	367.35	359.55	359.55±14.56	14.5616	55.4063	CC 3	1415.72	1359.63	1352.89	1376.08	1376.08±34.49	34.4943	51.9532
	CC 2	2503.21	2442.21	2452.04	2465.82	2465.82±32.75	32.7516	32.8173	CC 2	625.56	653.32	603.05	627.31	627.31±25.18	25.1806	22.197	CC 2	1877.65	1788.89	1848.99	1838.51	1838.51±45.30	45.2985	35.8071

## Sheet: Electrophysiological informatio
	IR							IZ							IXL
	1.3627	1.1793	2.0066	1.5162	1.52±0.43	0.434486		0.2834	0.3111	0.2749	0.2898	0.29±0.02	0.0189296		0.2448	0.246	0.2614	0.250733	0.25±0.01	0.00925707
	2.4032	1.9174	2.3425	2.22103	2.22±0.26	0.2647	31.7345	0.3569	0.3637	0.3394	0.353333	0.35±0.01	0.0125365	17.9811	0.3516	0.3358	0.3403	0.342567	0.34±0.01	0.00814023	26.8172
	2.6278	3.8881	2.2952	2.93703	2.94±0.84	0.840269	48.3765	0.3589	0.3987	0.3885	0.382033	0.38±0.02	0.020673	24.1427	0.3744	0.3941	0.4045	0.391	0.39±.02	0.0152876	35.8824
	2.9074	4.0046	5.045	3.98567	3.99±1.07	1.06893	61.9587	0.4161	0.4747	0.4914	0.460733	0.46±0.04	0.0395452	37.1003	0.4061	0.4959	0.4974	0.466467	0.47±0.05	0.0522844	46.2555
	5.024	4.9663	5.294	5.09477	5.09±0.17	0.174936	70.2401	0.5726	0.5797	0.6009	0.5844	0.58±0.01	0.0147238	50.4107	0.5961	0.5992	0.6005	0.5986	0.57±0.01	0.00226053	58.1189
															IWHC (intracellular water-holding capacity)
	IXc							IC
	1.5195	1.3302	2.1762	1.6753	1.68±0.44	0.443998		216.714	215.657	202.952	211.774	211.77±7.66	7.65872		3190.29	3166.97	2891.27		3082.84	166.317
	2.5831	2.091	2.5231	2.39907	2.40±0.27	0.268475	30.1687	150.886	157.985	155.896	154.923	154.92±3.65	3.64852	26.8453	1853.42	1985.76	1946.5		1928.56	67.9681
	2.8947	4.0939	2.5308	3.17313	3.17±0.82	0.817902	47.2036	141.697	134.614	131.153	135.822	135.82±5.37	5.37474	35.8648	1686.72	1561.84	1502		1583.52	94.2503
	3.1129	3.5991	5.2842	3.99873	4.00±1.14	1.13948	58.1042	130.637	106.98	106.658	114.758	114.76±13.75	13.7521	45.811	1493.13	1106.51	1101.51		1233.72	224.672
	5.3091	5.2649	5.629	5.401	5.40±0.20	0.198687	68.9817	90.147	88.5373	88.3456	89.01	89.01±0.99	0.989383	57.9693	855.908	833.085	830.381		839.791	14.023
	IWHT (intracellular water-holding time)							WTR or NTR (water or nutrient transfer rate)							UAF (active transport flow of nutrient)
															0.855908	0.833085	0.830381		0.839791	0.014023
	61.4167	67.0908	55.7914		61.4329	5.64972		51.945	47.2043	51.8229		50.324	2.70248		6.46339	5.68046	8.59842		6.91409	1.51029
	53.8512	57.4593	52.9112		54.7406	2.40094		34.4174	34.5593	36.788		35.2549	1.32959		7.76539	6.62692	7.81205		7.40146	0.671171
	50.8552	53.6707	50.9531		51.8263	1.59805		33.1671	29.1004	29.478		30.5819	2.24683		7.92649	10.8155	6.58107		8.44102	2.1636
	54.3579	50.7835	52.4116		52.5177	1.78953		27.4685	21.7888	21.0165		23.4246	3.52334		8.0933	9.18809	11.0975		9.45962	1.52038
	51.6182	51.325	53.0869		52.01	0.94401		16.5815	16.2315	15.6419		16.1517	0.474863		9.48326	9.2315	9.75647		9.49041	0.262559
	NTC (nutrient transport capacity)							UAF (active transport flow of nutrient)							NAC (nutrient active transport capacity)
	335.741	268.142	445.595		349.826	89.561		0.161106	0.184935	0.120118		0.155386	0.0327848		8.36862	8.7297	6.22484		7.77439	1.35404
	267.265	229.022	287.39		261.225	29.6488		0.136116	0.160593	0.134874		0.143861	0.0145038		4.68474	5.54999	4.96174		5.06549	0.441855
	262.899	314.736	193.997		257.211	60.57		0.12934	0.0962652	0.159831		0.128479	0.0317916		4.28983	2.80136	4.7115		3.93423	1.00349
	222.311	200.197	233.23		218.579	16.8298		0.130457	0.137784	0.0941297		0.12079	0.0233777		3.58346	3.00215	1.97828		2.85463	0.812696
	157.247	149.842	152.61		153.233	3.74174		0.110847	0.11381	0.10668		0.110446	0.00358224		1.83802	1.84732	1.66868		1.78467	0.100562
	MF (metabolic flow)							MR (metabolic rate)							MA (metabolic activity)
	696126	832959	318684		615923	266353		8.36862	8.7297	6.22484		7.77439	1.35404		13.414	13.9189	11.2094		12.8474	1.44086
	128373	204225	146491		159696	39612.8		4.68474	5.54999	4.96174		5.06549	0.441855		9.18741	10.211	9.48217		9.62685	0.526893
	97835.1	39982.8	109550		82455.9	37246.3		4.28983	2.80136	4.7115		3.93423	1.00349		8.65278	6.94289	8.9563		8.18399	1.08549
	65388.2	29473.6	15346.8		36736.2	25799.1		3.58346	3.00215	1.97828		2.85463	0.812696		7.85176	6.67541	5.58536		6.70417	1.13347
	11125.8	11010.4	9299.71		10478.6	1022.6		1.83802	1.84732	1.66868		1.78467	0.100562		5.22934	5.22465	4.99429		5.14943	0.134374
	CGI (comprehensive growth index)							CCOI (continuous cropping obstacle index)
	94.1166	92.9084	87.1086		91.3779	3.74632		0	0	0		0	0
	64.8631	68.2503	67.416		66.8431	1.76475		2.90182	2.53116	2.62246		2.68515	0.193122
	60.8909	55.2136	57.4625		57.8557	2.85902		3.33652	3.9578	3.7117		3.66867	0.312871
	55.0957	46.8392	43.103		48.346	6.1367		3.97004	4.87368	5.28258		4.70935	0.671558
	36.7216	36.1618	35.46		36.1145	0.63214		5.981	6.04227	6.11908		6.04745	0.0691847

## Sheet: correlation
	LS	PH	SD	ESR	ISR	chlorophyll	Pn	Ci	Gs	Tr	WUE	SS	MDA	Pro	SOD	POD	CAT	Water	Ash	Extractum	BA	IR	IZ	IXC	IXL	IC	IWHC	IWHT	NTC	NAC	MA	CGI	COI
	15.13	7.73	2.61	83.1	24.3	48.39	14.04	278.95	0.35	4.23	3.32128	3.25	9.42	15.75	311.24	1475.34	325.17	10.13	3.73	19.57	0.3886	7.8962	9.28493	5.85658	7.67924	211.774	75.1033	98.1855	349.826	7.77439	12.8474	91.3779	0
	13.86	7.34	2.53	65.3	34.5	44.65	13.37	257.63	0.26	3.97	3.37191	6.18	10.45	18.28	225.63	1392.42	310.11	10.03	3.42	17.74	0.2687	7.1429	8.38387	5.26516	6.93064	154.923	55.7061	72.5198	261.225	5.06549	9.62685	66.8431	2.68515
	11.26	6.05	2.21	63.5	36.1	44.78	7.75	140.05	0.14	2.82	2.75634	6.73	12.14	29.53	173.35	1105.48	293.45	10.01	3.27	17.41	0.2533	6.97777	8.21369	5.14825	6.7799	135.822	49.25	63.9505	257.211	3.93423	8.18399	57.8557	3.66867
	9.34	5.45	1.97	58.9	35.1	40.34	8.92	153.21	0.13	1.33	6.91935	7.62	13.45	33.97	170.27	1063.31	260.16	9.92	3.31	17.02	0.2491	6.8597	8.04293	5.05058	6.65107	114.758	42.1533	54.5208	218.579	2.85463	6.70417	48.346	4.70935
	8.95	4.91	1.86	58.2	38.2	39.12	8.51	145.32	0.12	1.91	4.48335	8.76	13.92	32.19	163.43	913.46	258.33	8.57	3.1	17.06	0.2495	6.80317	8.03756	5.03007	6.6236	89.01	33.5545	43.0627	153.233	1.78467	5.14943	36.1145	4.70935
